# Supplementary material for: Density Functional Study of Electrocatalytic Carbon Dioxide Reduction in Fourth-Period Transition Metal–Tetrahydroxyquinone Organic Framework
Source: Molecules. 2024 May 15;29(10):2320. doi: 10.3390/molecules29102320 (PMC11123802; doi:10.3390/molecules29102320)
Supplement: Supplementary file 1 [file molecules-29-02320-s001.zip]

Archive with 1 entries (1 files):
- molecules-2978292-supplementary.pdf
